# Supplementary material for: Fragrance in Pandanus amaryllifolius Roxb. Despite the Presence of a Betaine Aldehyde Dehydrogenase 2
Source: Int J Mol Sci. 2021 Jun 28;22(13):6968. doi: 10.3390/ijms22136968 (PMC8269274; doi:10.3390/ijms22136968)
Supplement: Supplementary file 1 [file ijms-22-06968-s001.zip]

Archive with 1 entries (1 files):
- ijms-1214012-supplementary.pdf
